# Supplementary material for: Development of a Candidate Multi-Epitope Subunit Vaccine against Klebsiella aerogenes: Subtractive Proteomics and Immuno-Informatics Approach
Source: Vaccines (Basel). 2021 Nov 22;9(11):1373. doi: 10.3390/vaccines9111373 (PMC8624419; doi:10.3390/vaccines9111373)
Supplement: Supplementary file 1 [file vaccines-09-01373-s001.zip]

Archive with 1 entries (1 files):
- vaccines-1446041-supplementary.pdf
